# Supplementary material for: A model for the intrinsic limit of cancer therapy: Duality of treatment-induced cell death and treatment-induced stemness
Source: PLoS Comput Biol. 2022 Jul 25;18(7):e1010319. doi: 10.1371/journal.pcbi.1010319 (PMC9352192; doi:10.1371/journal.pcbi.1010319)
Supplement: S1 Text — (ZIP) [file pcbi.1010319.s001.zip › S1_Text.tex]

% Template for PLoS
% Version 3.5 March 2018
%
% % % % % % % % % % % % % % % % % % % % % %
%
% -- IMPORTANT NOTE
%
% This template contains comments intended 
% to minimize problems and delays during our production 
% process. Please follow the template instructions
% whenever possible.
%
% % % % % % % % % % % % % % % % % % % % % % % 
%
% Once your paper is accepted for publication, 
% PLEASE REMOVE ALL TRACKED CHANGES in this file 
% and leave only the final text of your manuscript. 
% PLOS recommends the use of latexdiff to track changes during review, as this will help to maintain a clean tex file.
% Visit https://www.ctan.org/pkg/latexdiff?lang=en for info or contact us at latex@plos.org.
%
%
% There are no restrictions on package use within the LaTeX files except that 
% no packages listed in the template may be deleted.
%
% Please do not include colors or graphics in the text.
%
% The manuscript LaTeX source should be contained within a single file (do not use \input, \externaldocument, or similar commands).
%
% % % % % % % % % % % % % % % % % % % % % % %
%
% -- FIGURES AND TABLES
%
% Please include tables/figure captions directly after the paragraph where they are first cited in the text.
%
% DO NOT INCLUDE GRAPHICS IN YOUR MANUSCRIPT
% - Figures should be uploaded separately from your manuscript file. 
% - Figures generated using LaTeX should be extracted and removed from the PDF before submission. 
% - Figures containing multiple panels/subfigures must be combined into one image file before submission.
% For figure citations, please use "Fig" instead of "Figure".
% See http://journals.plos.org/plosone/s/figures for PLOS figure guidelines.
%
% Tables should be cell-based and may not contain:
% - spacing/line breaks within cells to alter layout or alignment
% - do not nest tabular environments (no tabular environments within tabular environments)
% - no graphics or colored text (cell background color/shading OK)
% See http://journals.plos.org/plosone/s/tables for table guidelines.
%
% For tables that exceed the width of the text column, use the adjustwidth environment as illustrated in the example table in text below.
%
% % % % % % % % % % % % % % % % % % % % % % % %
%
% -- EQUATIONS, MATH SYMBOLS, SUBSCRIPTS, AND SUPERSCRIPTS
%
% IMPORTANT
% Below are a few tips to help format your equations and other special characters according to our specifications. For more tips to help reduce the possibility of formatting errors during conversion, please see our LaTeX guidelines at http://journals.plos.org/plosone/s/latex
%
% For inline equations, please be sure to include all portions of an equation in the math environment.  For example, x$^2$ is incorrect; this should be formatted as $x^2$ (or $\mathrm{x}^2$ if the romanized font is desired).
%
% Do not include text that is not math in the math environment. For example, CO2 should be written as CO\textsubscript{2} instead of CO$_2$.
%
% Please add line breaks to long display equations when possible in order to fit size of the column. 
%
% For inline equations, please do not include punctuation (commas, etc) within the math environment unless this is part of the equation.
%
% When adding superscript or subscripts outside of brackets/braces, please group using {}.  For example, change "[U(D,E,\gamma)]^2" to "{[U(D,E,\gamma)]}^2". 
%
% Do not use \cal for caligraphic font.  Instead, use \mathcal{}
%
% % % % % % % % % % % % % % % % % % % % % % % % 
%
% Please contact latex@plos.org with any questions.
%
% % % % % % % % % % % % % % % % % % % % % % % %

\documentclass[10pt,letterpaper]{article}
\usepackage[top=0.85in,left=2.75in,footskip=0.75in]{geometry}

% amsmath and amssymb packages, useful for mathematical formulas and symbols
\usepackage{amsmath,amssymb}

% Use adjustwidth environment to exceed column width (see example table in text)
\usepackage{changepage}

% Use Unicode characters when possible
\usepackage[utf8x]{inputenc}

% textcomp package and marvosym package for additional characters
\usepackage{textcomp,marvosym}

% cite package, to clean up citations in the main text. Do not remove.
\usepackage{cite}

% Use nameref to cite supporting information files (see Supporting Information section for more info)
\usepackage{nameref,hyperref}

% line numbers
\usepackage[right]{lineno}

% ligatures disabled
\usepackage{microtype}
\DisableLigatures[f]{encoding = *, family = * }

% color can be used to apply background shading to table cells only
\usepackage[table]{xcolor}

% array package and thick rules for tables
\usepackage{array}

% create "+" rule type for thick vertical lines
\newcolumntype{+}{!{\vrule width 2pt}}

% create \thickcline for thick horizontal lines of variable length
\newlength\savedwidth
\newcommand\thickcline[1]{%
  \noalign{\global\savedwidth\arrayrulewidth\global\arrayrulewidth 2pt}%
  \cline{#1}%
  \noalign{\vskip\arrayrulewidth}%
  \noalign{\global\arrayrulewidth\savedwidth}%
}

% \thickhline command for thick horizontal lines that span the table
\newcommand\thickhline{\noalign{\global\savedwidth\arrayrulewidth\global\arrayrulewidth 2pt}%
\hline
\noalign{\global\arrayrulewidth\savedwidth}}


% Remove comment for double spacing
%\usepackage{setspace} 
%\doublespacing

% Text layout
\raggedright
\setlength{\parindent}{0.5cm}
\textwidth 5.25in 
\textheight 8.75in

% Bold the 'Figure #' in the caption and separate it from the title/caption with a period
% Captions will be left justified
\usepackage[aboveskip=1pt,labelfont=bf,labelsep=period,justification=raggedright,singlelinecheck=off]{caption}
\renewcommand{\figurename}{Fig}

% Use the PLoS provided BiBTeX style
\bibliographystyle{plos2015}

% Remove brackets from numbering in List of References
\makeatletter
\renewcommand{\@biblabel}[1]{\quad#1.}
\makeatother


% Header and Footer with logo
\usepackage{lastpage,fancyhdr,graphicx}
\usepackage{epstopdf}
%\pagestyle{myheadings}
\pagestyle{fancy}
\fancyhf{}
%\setlength{\headheight}{27.023pt}
%\lhead{\includegraphics[width=2.0in]{PLOS-submission.eps}}
\rfoot{\thepage/\pageref{LastPage}}
\renewcommand{\headrulewidth}{0pt}
\renewcommand{\footrule}{\hrule height 2pt \vspace{2mm}}
\fancyheadoffset[L]{2.25in}
\fancyfootoffset[L]{2.25in}
\lfoot{\today}

%% Include all macros below

\newcommand{\lorem}{{\bf LOREM}}
\newcommand{\ipsum}{{\bf IPSUM}}

%% END MACROS SECTION


\begin{document}
\vspace*{0.2in}

% Title must be 250 characters or less.
\begin{flushleft}
{\Large
\textbf\newline{S1 Text for ``A model for the intrinsic limit of cancer therapy: duality of treatment-induced cell death and treatment-induced stemness''} % Please use "sentence case" for title and headings (capitalize only the first word in a title (or heading), the first word in a subtitle (or subheading), and any proper nouns).
}
\newline
% Insert author names, affiliations and corresponding author email (do not include titles, positions, or degrees).
\\
Erin Angelini\textsuperscript{1},
Yue Wang\textsuperscript{1,2},
Joseph Xu Zhou\textsuperscript{3,4},
Hong Qian\textsuperscript{1},
Sui Huang\textsuperscript{4 *}
\\
\bigskip
\textbf{1} Department of Applied Mathematics, University of Washington, Seattle, WA 98195
\\
\textbf{2} Institut des Hautes \'{E}tudes Scientifiques, 91440 Bures-sur-Yvette, France
\\
\textbf{3} Immuno-Oncology Department, Novartis Institutes for BioMedical Research, Cambridge, MA 02139
\\
\textbf{4} Institute for Systems Biology, Seattle, WA 98109
\\
\bigskip

% Insert additional author notes using the symbols described below. Insert symbol callouts after author names as necessary.
% 
% Remove or comment out the author notes below if they aren't used.
%
% Primary Equal Contribution Note
%\Yinyang These authors contributed equally to this work.

% Additional Equal Contribution Note
% Also use this double-dagger symbol for special authorship notes, such as senior authorship.
%\ddag These authors also contributed equally to this work.

% Current address notes
%\textcurrency Current Address: Dept/Program/Center, Institution Name, City, State, Country % change symbol to "\textcurrency a" if more than one current address note
% \textcurrency b Insert second current address 
% \textcurrency c Insert third current address

% Deceased author note
%\dag Deceased

% Group/Consortium Author Note
%\textpilcrow Membership list can be found in the Acknowledgments section.

% Use the asterisk to denote corresponding authorship and provide email address in note below.
* Corresponding author. \\ Name: Sui Huang \\ E-mail: sui.huang@isbscience.org \\
ORCiD: 0000-0002-3545-4665

\end{flushleft}

%\section*{Supporting information}

\section*{Linear stability analysis}

By the general theory of linear ODEs, the exact solution to this system is
\begin{equation}
\label{true_soln}
x(t)=c_1 e^{\lambda_1 t} v^{(1)} +c_2 e^{\lambda_2 t} v^{(2)}  \, ,
\tag{S1}
\end{equation}
where $\lambda_i,v^{(i)}$ are the right eigenpairs of $A$. The eigenvalues of $A$ are given by:
\begin{equation}
\label{evals}
\lambda_{1,2}=\frac{g_S+g_R-k_{SR}-k_{RS}\pm\sqrt{(g_S+g_R-k_{SR}-k_{RS} )^2-4(g_S g_R-g_R k_{SR}-g_S k_{RS} ) }}{2} \,
\tag{S2}
\end{equation}
where we define the net growth rates $g_S=b_S-d_S $and $g_R=b_R-d_R$ for simplicity.  

Define $\alpha=g_R-g_S-(k_{RS}-k_{SR})$ and $\beta=\sqrt{\alpha^2+4k_{SR} k_{RS} }$.  Using the expression given in \ref{evals} Eq, along with the fact that
\[
g_S+g_R-k_{SR}-k_{RS}=\alpha+2(g_S-k_{SR} ),
\]
we can write $\lambda_1$ and $\lambda_2$ in terms of $\alpha$ and $\beta$:
\begin{align*}
\lambda_{1,2}&=\frac{\alpha+2(g_S-k_{SR})\pm\sqrt{(\alpha+2(g_S-k_{SR} )^2-4(g_S g_R-g_R k_{SR}-g_S k_{RS} ) }}{2} \\
&= \frac{\alpha + 2(g_S-k_{SR})\pm\sqrt{\alpha^2 +4(\alpha-g_R )(g_S-k_{SR} )+4(g_S-k_{SR} )^2+4g_S k_{RS}  }}{2} \\
&= \frac{\alpha + 2(g_S-k_{SR})\pm\sqrt{\alpha^2 +4(g_S-k_{SR} )(\alpha-g_R+g_S-k_{SR} )+4g_S k_{RS} }}{2} \\
&= \frac{\alpha + 2(g_S-k_{SR})\pm\sqrt{\alpha^2 -4k_{RS}(g_S-k_{SR} )+4g_S k_{RS} }}{2} \\
&= \frac{\alpha + 2(g_S-k_{SR})\pm\sqrt{\alpha^2 +4k_{SR}k_{RS} }}{2} \\
&= \frac{\alpha + 2(g_S-k_{SR})\pm\beta}{2} \, .
\end{align*}
Because we assume that $k_{SR}$ and $k_{RS}$ are strictly positive, the discriminant $\alpha^2+4k_{SR} k_{RS}$ is strictly positive, and $\beta>0$. Therefore, both of the above eigenvalues are real and distinct. The corresponding eigenvectors are
\[
v^{(1,2)}=\frac{1}{2k_{SR}} \begin{bmatrix} -\alpha \pm \beta \\ 2k_{SR}\end{bmatrix} \, .
\]
The coefficients $c_1,c_2$ in \ref{true_soln} Eq satisfy the linear system $x(0)=Vc$, where $V$ is the matrix whose columns are the eigenvectors of $A$, and $c=\begin{bmatrix} c_1&c_2 \end{bmatrix}^T$. It can be shown that 
\[
c_1 = \frac{k_{SR}}{\beta} x_1(0) + \frac{\alpha+\beta}{2\beta}x_2(0), \quad\mbox{and}\quad c_2 = -\frac{k_{SR}}{\beta}x_1(0) - \frac{\alpha-\beta}{2\beta}x_2(0) ~.
\]
In the following analysis, we require that $g_R>0$ under drug treatment as a general definition of the drug-resistant phenotype. 

The origin is guaranteed to be a saddle point wherever 
\begin{equation}
\label{cond1}
g := \frac{g_S}{g_R} >\frac{g_S-k_{SR}}{k_{RS}}
\tag{S3}
\end{equation}
The condition in \ref{cond1} Eq has two interpretations based on whether $g_S>0$ or $g_S<0$. Wherever $g_S>0,$ \ref{cond1} Eq requires that at least one of the relative fitness of the drug-sensitive phenotype $g$ and the backflow rate $k_{RS}$ are sufficiently large compared to the net flux $g_S-k_{SR}$. Wherever $g_S<0$, \ref{cond1} Eq is true when the ratio of the net flux to the backflow rate is larger in magnitude than the relative fitness.

If instead the growth and transition rates satisfy the inequality
\begin{equation}
\label{cond2}
g = \frac{g_S}{g_R} < \frac{g_S-k_{SR}}{k_{RS}} \,
\tag{S4}
\end{equation}
then the relationship between $g_S+g_R$ and $k_{SR}+k_{RS}$ determines whether the origin is stable or unstable (\nameref{S1_Table}). When $g_S+g_R>k_{SR}+k_{RS}$, the origin is an unstable node, and the tumor grows exponentially (\nameref{S1_Table}). On the other hand, when $g_S+g_R<k_{SR}+k_{RS}$, the origin is a stable node, and the tumor tends toward extinction, i.e., treatment has eradicated the tumor (\nameref{S1_Table}). 

One way to frame these two cases is to consider which of the two dynamics, growth or phenotype switching, is the dominant force behind the overall population dynamics. Considering the growth of the overall population of cells, we can think of $g_S+g_R$ as the unweighted growth rate of the tumor, as the true growth rate is given by $\frac{dx_1}{dt}+\frac{dx_2}{dt} = g_S x_1+g_R x_2$. Considering only the pure phenotype switching dynamics, where total size is fixed, the quantity $k_{SR}+k_{RS}$ is the relaxation time of these dynamics. Therefore, when pure growth outweighs pure switching, tumor growth is unchecked, and no tumor control is possible. If, however, the switching dynamics dominate the underlying growth rate, the tumor will eventually be eradicated.

\paragraph*{Table A.}
\label{S1_Table}
{\bf Summary of all possible cases for the stability of the origin under the ODE in Eq 1. %\ref{myODE}.
}
\begin{table}[h]\centering
\begin{tabular}{c|c|c}
 & $g_S + g_R > k_{SR} + k_{RS}$ & $g_S + g_R < k_{SR} + k_{RS}$  \\
\hline
$g > \frac{g_S - k_{SR}}{k_{RS}}$ & \textbf{saddle point }& \textbf{saddle point}  \\[0.5ex]
\hline 
$g < \frac{g_S - k_{SR}}{k_{RS}}$  & \textbf{unstable node} & \textbf{stable node} 
\end{tabular}
\end{table}

% --------------------------------------------------------------------------------- %
\section*{Dynamics of tumor population recovery}

The following analysis follows from the fact that we can express the total population $N(t) = x_1(t) + x_2(t)$ as a linear combination of exponential terms via the exact solution $x(t)$:
\begin{equation}
\label{totpop}
N(t)=x_1 (t)+x_2 (t) = c_1\big(v^{(1)}_1 + v^{(1)}_2\big)e^{\lambda_1 t} + c_2\big(v^{(2)}_1 + v^{(2)}_2\big) e^{\lambda_2 t} \, .
\tag{S5}
\end{equation}
We can use the exact solution given in \ref{totpop} Eq to derive an approximate expression for $t_P$, assuming that it is non-zero. If $N'(0)<0$, $t = t_P$ is the unique non-zero time point for which $N(t) = N(0)$. Using \ref{totpop} Eq, the equation $N(t_P) = N(0)$ reads:
\begin{equation}
\label{tpeqn}
N(t_P) \equiv c_1\big(v^{(1)}_1 + v^{(1)}_2\big)e^{\lambda_1 t_P} + c_2\big(v^{(2)}_1 + v^{(2)}_2\big) e^{\lambda_2 t_P} = N(0) \, .
\tag{S6}
\end{equation}
Solving the above expression analytically for $t_P$ is not possible, as we have established that the eigenvalues $\lambda_{1,2}$ are distinct.  

Under the assumption that the exponential term $e^{\lambda_1 t}$ gives the dominant contribution to $N(t)$ at time $t=t_P,$ we get:
\begin{equation}
\label{tpeqn_approx}
N(t_P) \approx c_1\big(v^{(1)}_1 + v^{(1)}_2\big)e^{\lambda_1 t_P} =: N^* \, .
\tag{S7}
\end{equation}
Setting the above expression equal to $N(0)$ and solving for $t_P,$ we obtain the following approximation $t_P^*$ of $t_P:$
\begin{equation}
\label{tpstar}
t_P \approx t_P^* := \frac{1}{\lambda_1} \ln \left[ \frac{N(0)}{ c_1\big(v^{(1)}_1 + v^{(1)}_2\big) }\right] \, .
\tag{S8}
\end{equation}
Taking the absolute value of the difference between $N(t_P)$ and its approximation $N^*:= N(t_P^*)$ as a proxy for the absolute error $|t_P-t_P^*|$, we find that the error of the approximation in \ref{tpeqn_approx} Eq scales exponentially with the negative eigenvalue $\lambda_2$:
\begin{equation}
\label{abserror}
|N(t_P )-N^* |=\Big| c_2\big(v^{(2)}_1 + v^{(2)}_2\big) \Big| e^{\lambda_2 t_P} .
\tag{S9}
\end{equation}

In the above derivation, we neglected the negative eigenvalue term to obtain a closed-form approximation for $t_P$. However, the rate of cancer remission is equally as important in setting the TTP as is the rate of cancer regrowth. Thus, in order to better understand how $t_P$ changes with $m,$ we also consider the point $t=t_{min}$ at which the total population $N(t)$ reaches its global minimum. Unlike with $t_P,$ we can determine a closed form of $t_{min}$ in terms of the model parameters. The turning point of $N(t)$ occurs when
\[
0 = \frac{dN}{dt} \equiv g_S x_1(t) + g_R x_2(t) \iff \rho(t) := \frac{x_2(t)}{x_1(t)} = -\frac{g_S}{g_R} \, .
\]
Thus, in order to better understand the dynamics of $N(t),$ we must first understand those of the ratio $\rho(t)$ of drug-resistant cells to drug-sensitive cells.

Using the quotient rule, we can compute the derivative of this ratio, $\frac{d\rho}{dt}$:
\[
\frac{d \rho}{dt} = \frac{x_1 x_2' - x_2 x_1'}{x_1^2} = \frac{x_2}{x_1} \left(\frac{x_2'}{x_2} - \frac{x_1'}{x_1}\right) = \rho \left(g_R - k_{RS} + \frac{k_{SR}}{\rho} - g_S + k_{SR} - k_{RS}\rho \right) \,.
\]
Recall that $\alpha = g_R - g_S - (k_{RS} - k_{SR})$. Then the above expression simplifies to
\begin{equation}
\frac{d \rho}{dt} = -k_{RS} \rho^2 + \alpha \rho + k_{SR} \,.
\label{drhodt}
\tag{S10}
\end{equation}
This ODE is a Riccati equation with initial condition $\rho_0:= \rho(0) = x_2(0)/x_1(0)$. Define $q(\rho)$ as the polynomial on the right-hand side of \ref{drhodt} Eq:
\[
q(\rho)=-k_{RS} \rho^2+\alpha\rho+k_{SR} \, .
\]
As long as $q(\rho)$ has real roots, we can solve \ref{drhodt} Eq analytically via separation of variables. 
Recall the definition $\beta=\sqrt{\alpha^2 + 4k_{SR}k_{RS}}$. Then the roots of $q(\rho)$ are given by
\[
\rho_{1,2} = \frac{-\alpha \pm \beta }{-2k_{RS}} = \frac{1}{2 k_{RS}} \left(\alpha \mp \beta \right) \, .
\]
We know that $\alpha^2+4 k_{SR} k_{RS}>0,$ which tells us that the roots $\rho_{1,2}$ are real and distinct. Therefore, we can write $q(\rho)$ in the following factored form: 
\[
q(\rho)=-k_{RS} (\rho-\rho_1 )(\rho-\rho_2 ).
\]
Using the fact that $\rho_1<\rho_2$, a simple phase-line stability analysis tells us that $\rho_1$ is an unstable fixed point, and $\rho_2$ is a stable fixed point.

With this factorization of $q(\rho)$, we can now solve the given IVP to obtain a closed form of $\rho(t)$. We begin by deriving the partial fraction decomposition of $1/q(\rho)$:
\begin{align*}
&\frac{1}{q(\rho)} = \frac{1}{-k_{RS}(\rho - \rho_1)(\rho - \rho_2)} = \frac{C_1}{\rho - \rho_1} + \frac{C_2}{\rho - \rho_2} 
\\
\iff &1 = -k_{RS}C_1(\rho - \rho_2) - k_{RS}C_2(\rho-\rho_1) \iff -\frac{1}{k_{RS}} = (C_1+C_2)\rho - C_1\rho_2 - C_2\rho_1 
\\
\iff &C_1+C_2 = 0 \quad\mbox{and}\quad \frac{1}{k_{RS}} = C_1\rho_2 + C_2\rho_1
\\
\iff &\frac{1}{k_{RS}(\rho_2 - \rho_1)} = C_1 = -C_2.
\end{align*}
The unique solution to the above system of linear equations for $C_1$ and $C_2$ is
\[
C_1=-C_2=\frac{1}{k_{RS} (\rho_2-\rho_1 )}  \,.
\]
Therefore, the partial fraction decomposition of $1/q(\rho)$ is given by
\[
\frac{1}{q(\rho)}= \frac{1}{k_{RS}(\rho_2 - \rho_1)} \left(\frac{1}{\rho - \rho_1} - \frac{1}{\rho - \rho_2}\right) \, .
\]
We can now solve the Riccati equation in \ref{drhodt} Eq for $\rho(t)$:
\[
\frac{d \rho}{dt} = q(\rho) \iff \int \frac{d\rho}{q(\rho)} = \int dt \, ,
\]
where we use the partial fraction decomposition of $1/q(\rho)$ to evaluate the integral in $\rho$ up to a constant of integration:
\[
\int \frac{d\rho}{q(\rho)} = \frac{1}{k_{RS}(\rho_2 - \rho_1)} \int \left(\frac{1}{\rho - \rho_1} - \frac{1}{\rho - \rho_2}\right) d\rho = \frac{1}{k_{RS}(\rho_2 - \rho_1)} \ln\left(\frac{\rho - \rho_1}{\rho - \rho_2}\right) -C.
\]
It follows from this result that
\begin{equation}
\frac{1}{k_{RS}(\rho_2 - \rho_1)} \ln\left(\frac{\rho - \rho_1}{\rho - \rho_2}\right) = t + C \, .
\label{intsoln}
\tag{S11}
\end{equation}
Applying the initial condition $\rho(0)=\rho_0$, we can solve for the constant $C$: 
\[
C = \frac{1}{k_{RS}(\rho_2 - \rho_1)} \ln\left(\frac{\rho_0 - \rho_1}{\rho_0 - \rho_2}\right)\, .
\]
We can now solve for the exact solution $\rho$ in \ref{intsoln} Eq:
\begin{align*}
& \ln\left(\frac{\rho - \rho_1}{\rho - \rho_2}\right) = k_{RS}(\rho_2 - \rho_1) t + \ln\left(\frac{\rho_0 - \rho_1}{\rho_0 - \rho_2}\right) \\
\iff& \frac{\rho - \rho_1}{\rho - \rho_2} = \frac{\rho_0 - \rho_1}{\rho_0 - \rho_2}e^{k_{RS}(\rho_2 - \rho_1)t} \\
\iff & \rho\Big( \rho_0 - \rho_2 - (\rho_0 - \rho_1)e^{k_{RS}(\rho_2 - \rho_1)t}\Big) = \rho_1(\rho_0 - \rho_2) - \rho_2 (\rho_0 - \rho_1)e^{k_{RS}(\rho_2 - \rho_1)t} \\
\iff & \rho(t) = \frac{\rho_1(\rho_0 - \rho_2) - \rho_2 (\rho_0 - \rho_1)e^{k_{RS}(\rho_2 - \rho_1)t}}{\rho_0 - \rho_2 - (\rho_0 - \rho_1)e^{k_{RS}(\rho_2 - \rho_1)t}} \, .
\end{align*}
From this closed expression, we find an explicit expression for $t_{min}$ by solving the equation $\rho(t)=-g_S/g_R$:
\begin{align*}
&\rho(t) = \frac{\rho_1(\rho_0 - \rho_2) - \rho_2 (\rho_0 - \rho_1)e^{k_{RS}(\rho_2 - \rho_1)t}}{\rho_0 - \rho_2 - (\rho_0 - \rho_1)e^{k_{RS}(\rho_2 - \rho_1)t}} = -\frac{g_S}{g_R} \\
\iff & g_R \rho_1(\rho_0 - \rho_2) - g_R \rho_2 (\rho_0 - \rho_1)e^{k_{RS}(\rho_2 - \rho_1)t} = -g_S (\rho_0 - \rho_2) + g_S (\rho_0 - \rho_1)e^{k_{RS}(\rho_2 - \rho_1)t} \\
\iff & (g_R \rho_1+ g_S)(\rho_0 - \rho_2) = (g_R \rho_2  + g_S) (\rho_0 - \rho_1)e^{k_{RS}(\rho_2 - \rho_1)t} \\
\iff & \frac{(g_R \rho_1+ g_S)(\rho_0 - \rho_2)}{(g_R \rho_2  + g_S) (\rho_0 - \rho_1)} =e^{k_{RS}(\rho_2 - \rho_1)t} \\
\iff &  t_{min} := t =  \frac{1}{k_{RS}(\rho_2 - \rho_1)}\ln \left(\frac{(g_R \rho_1+ g_S)(\rho_0 - \rho_2)}{(g_R \rho_2  + g_S) (\rho_0 - \rho_1)}\right) \,
\end{align*}
We note that in the case where $N(t)$ grows monotonically (i.e., when the origin is an unstable node), the global minimum occurs at $t = 0$, so we take $t_{min} := 0$. If $N(t)$ decays monotonically (i.e., the origin is a stable node), $t_{min}$ is not well defined. 
	For each of Cases A, B, C, and D, we find that as a function of drug dose, $t_{min}$ strongly correlates with $t_P$ (S1-S4 Figs). We have that $t_P\approx 2 t_{min}$ at low drug doses, and $t_P\approx 3 t_{min}$ at high drug doses (S1-S4 Figs).

\end{document}
