# Supplementary material for: A model for the intrinsic limit of cancer therapy: Duality of treatment-induced cell death and treatment-induced stemness
Source: PLoS Comput Biol. 2022 Jul 25;18(7):e1010319. doi: 10.1371/journal.pcbi.1010319 (PMC9352192; doi:10.1371/journal.pcbi.1010319)
Supplement: S1 Table — (XLSX) [file pcbi.1010319.s006.xlsx]

## Sheet: Sheet1
Parameter	Description	Value
N(0)	number of tumor cells at onset of treatment	10^9
ξ	fraction of resistant cells at onset of treatment	0.1
bS	per-capita birth rate of sensitive cells	0.2
bR	per-capita birth rate of resistant cells	0.1
kRS	per-capita “backflow” rate (resistant-to-sensitive)	0.01
δS = δR	≈ basal death rate of all cells	0.02
κ	≈ basal transition rate (sensitive-to-resistant)	0.01
rS = rR = rSR	drug saturation rate	0.2
PS = PR	EC50 for cell killing	20
ES	drug efficacy for killing sensitive cells	0.3
ER	drug efficacy for killing resistant cells	0.04
