# Supplementary material for: A model for the intrinsic limit of cancer therapy: Duality of treatment-induced cell death and treatment-induced stemness
Source: PLoS Comput Biol. 2022 Jul 25;18(7):e1010319. doi: 10.1371/journal.pcbi.1010319 (PMC9352192; doi:10.1371/journal.pcbi.1010319)
Supplement: S2 Table — (XLSX) [file pcbi.1010319.s007.xlsx]

## Sheet: Sheet1
Parameter	Description	Distribution
ξ	fraction of resistant cells at onset of treatment	Uniform(0, 1)
bS	per-capita birth rate of sensitive cells	Uniform(0.1, 0.3)
bR	per-capita birth rate of resistant cells	Uniform(0.05, 0.15)
kRS	per-capita “backflow” rate (resistant-to-sensitive)	Uniform(0, 0.02)
δS = δR	≈ basal death rate of all cells	Uniform(0.01, 0.03)
κ	≈ basal transition rate (sensitive-to-resistant)	Uniform(0, 0.02)
